# Supplementary material for: Regulation of Gene Expression in Plants through miRNA Inactivation
Source: PLoS One. 2011 Jun 23;6(6):e21330. doi: 10.1371/journal.pone.0021330 (PMC3121747; doi:10.1371/journal.pone.0021330)
Supplement: Table S4 — Predicted endogenous miRNA decoy sites in Arabidopsis thaliana. For each unique miRNA sequence, the columns are miRNA ID (random if multiple loci encodes the same sequence), sequence (5′ – 3′), and all other miRNA IDs if they share the same sequence. For each predicted decoy, there are three rows listing (1) the query miRNA sequence (3′ – 5′), (2) predicted decoy site sequence and cDNA ID, decoy site coordinates of the overall cDNA length for the decoy, and (3) symbols for matches. ‘:’, match; ‘x’, canonical mismatch; ‘.’, G:U; space, indel. (XLS) [file pone.0021330.s008.xls]

## Sheet: Sheet1
Table S4. Predicted endogenous miRNA decoy sites in Arabidopsis thaliana.
1. ath-miR156a	UGACAGAAGAGAGUGAGCAC (20 nt)	ath-miR156b ath-miR156c ath-miR156d ath-miR156e ath-miR156f
*	QUERY	CACGAGUGAGAGAAGACAGU	(20-1)
	DECOY	gagaucucuuucuucuguca	AT1G22000.1 (906-925 of 2184 nt)
	MATCH	:x:x::x::.::::::::::
*	QUERY	CACGAGUGAGAGAAGACAGU	(20-1)
	DECOY	cugcucgguuccuucuguca	AT3G17340.1 (795-814 of 3558 nt)
	MATCH	x:::::.x:.x:::::::::
*	QUERY	CACGAGUGAGAGAAGACAGU	(20-1)
	DECOY	gggaucaguuucuucuguca	AT4G25440.1 (1073-1092 of 1799 nt)
	MATCH	:x:x:::x:.::::::::::
2. ath-miR156g	CGACAGAAGAGAGUGAGCAC (20 nt)
*	QUERY	CACGAGUGAGAGAAGACAGC	(20-1)
	DECOY	cuccucauuaacuucugucg	AT3G08730.1 (236-255 of 1864 nt)
	MATCH	x:x::::.:xx:::::::::
3. ath-miR156h	UGACAGAAGAAAGAGAGCAC (20 nt)
*	QUERY	CACGAGAGAAAGAAGACAGU	(20-1)
	DECOY	gugcucucucucuucuguca	AT1G27360.1 (1253-1272 of 1504 nt)
	MATCH	:::::::::x::::::::::
*	QUERY	CACGAGAGAAAGAAGACAGU	(20-1)
	DECOY	gugcucucucucuucuguca	AT1G27360.2 (1213-1232 of 1464 nt)
	MATCH	:::::::::x::::::::::
*	QUERY	CACGAGAGAAAGAAGACAGU	(20-1)
	DECOY	gugcucucucucuucuguca	AT1G27360.3 (1240-1259 of 1491 nt)
	MATCH	:::::::::x::::::::::
*	QUERY	CACGAGAGAAAGAAGACAGU	(20-1)
	DECOY	gugcucucucucuucuguca	AT1G27360.4 (1300-1319 of 1551 nt)
	MATCH	:::::::::x::::::::::
*	QUERY	CACGAGAGAAAGAAGACAGU	(20-1)
	DECOY	gugcucucucucuucuguca	AT1G27370.1 (2368-2387 of 2727 nt)
	MATCH	:::::::::x::::::::::
*	QUERY	CACGAGAGAAAGAAGACAGU	(20-1)
	DECOY	gugcucucucucuucuguca	AT1G27370.2 (1446-1465 of 1804 nt)
	MATCH	:::::::::x::::::::::
*	QUERY	CACGAGAGAAAGAAGACAGU	(20-1)
	DECOY	gugcucucucucuucuguca	AT1G27370.3 (1228-1247 of 1586 nt)
	MATCH	:::::::::x::::::::::
*	QUERY	CACGAGAGAAAGAAGACAGU	(20-1)
	DECOY	gugcucucucucuucuguca	AT1G27370.4 (1315-1334 of 1673 nt)
	MATCH	:::::::::x::::::::::
*	QUERY	CACGAGAGAAAGAAGACAGU	(20-1)
	DECOY	cugcucucucucuucuguca	AT1G53160.1 (592-611 of 803 nt)
	MATCH	x::::::::x::::::::::
*	QUERY	CACGAGAGAAAGAAGACAGU	(20-1)
	DECOY	gugcucucucucuucuguca	AT1G69170.1 (1297-1316 of 1829 nt)
	MATCH	:::::::::x::::::::::
*	QUERY	CACGAGAGAA-AGAAGACAGU	(20-1)
	DECOY	cuucucucuucucuucugucu	AT2G28200.1 (10-30 of 1158 nt)
	MATCH	x:x::::::: :::::::::x
*	QUERY	CACGAGAGAAAGAAGACAGU	(20-1)
	DECOY	uugcuuacucucuucuguca	AT2G33810.1 (787-806 of 981 nt)
	MATCH	x::::.x::x::::::::::
*	QUERY	CACGAGAGAAAGAAGACAGU	(20-1)
	DECOY	gugcucucucucuucuguca	AT2G42200.1 (937-956 of 1501 nt)
	MATCH	:::::::::x::::::::::
*	QUERY	CACGAGAGAA-AGAAGACAGU	(20-1)
	DECOY	gugcacuuuacucuucuguca	AT3G14120.1 (2870-2890 of 3697 nt)
	MATCH	::::x::.:x ::::::::::
*	QUERY	CACGAGAGAA-AGAAGACAGU	(20-1)
	DECOY	gugcacuuuacucuucuguca	AT3G14120.2 (2870-2890 of 3625 nt)
	MATCH	::::x::.:x ::::::::::
*	QUERY	CACGAGAGAAAGAAGACAGU	(20-1)
	DECOY	ccgcucucucucuucuguca	AT3G15270.1 (645-664 of 897 nt)
	MATCH	xx:::::::x::::::::::
*	QUERY	CACGAGAGAAAGAAGACAGU	(20-1)
	DECOY	gugcucucucucuucuguca	AT3G57920.1 (845-864 of 1377 nt)
	MATCH	:::::::::x::::::::::
*	QUERY	CACGAGAGAAAGAAGACAGU	(20-1)
	DECOY	cuccucucaaucuucuguca	AT5G18590.1 (1426-1445 of 2719 nt)
	MATCH	x:x:::::xx::::::::::
*	QUERY	CACGAGAGAAAGAAGACAGU	(20-1)
	DECOY	cuccucucaaucuucuguca	AT5G18590.2 (1408-1427 of 2701 nt)
	MATCH	x:x:::::xx::::::::::
*	QUERY	CACGAGAGAAAGAAGACAGU	(20-1)
	DECOY	gugcucucucucuucuguca	AT5G43270.1 (1188-1207 of 1678 nt)
	MATCH	:::::::::x::::::::::
*	QUERY	CACGAGAGAAAGAAGACAGU	(20-1)
	DECOY	gugcucucucucuucuguca	AT5G43270.2 (1149-1168 of 1621 nt)
	MATCH	:::::::::x::::::::::
*	QUERY	CACGAGAGAAAGAAGACAGU	(20-1)
	DECOY	gugcucucucucuucuguca	AT5G43270.3 (1102-1121 of 1574 nt)
	MATCH	:::::::::x::::::::::
*	QUERY	CACGAGAGAAAGAAGACAGU	(20-1)
	DECOY	gugcucucucucuucuguca	AT5G50570.1 (1102-1121 of 1776 nt)
	MATCH	:::::::::x::::::::::
*	QUERY	CACGAGAGAAAGAAGACAGU	(20-1)
	DECOY	gugcucucucucuucuguca	AT5G50570.2 (967-986 of 1641 nt)
	MATCH	:::::::::x::::::::::
*	QUERY	CACGAGAGAAAGAAGACAGU	(20-1)
	DECOY	gugcucucucucuucuguca	AT5G50670.1 (1102-1121 of 1497 nt)
	MATCH	:::::::::x::::::::::
5. ath-miR157d	UGACAGAAGAUAGAGAGCAC (20 nt)
*	QUERY	CACGAGAGAUAGAAGACAGU	(20-1)
	DECOY	gagaucucuuucuucuguca	AT1G22000.1 (906-925 of 2184 nt)
	MATCH	:x:x:::::x::::::::::
*	QUERY	CACGAGAGAUAGAAGACAGU	(20-1)
	DECOY	gugcucucucucuucuguca	AT1G27360.1 (1253-1272 of 1504 nt)
	MATCH	:::::::::x::::::::::
*	QUERY	CACGAGAGAUAGAAGACAGU	(20-1)
	DECOY	gugcucucucucuucuguca	AT1G27360.2 (1213-1232 of 1464 nt)
	MATCH	:::::::::x::::::::::
*	QUERY	CACGAGAGAUAGAAGACAGU	(20-1)
	DECOY	gugcucucucucuucuguca	AT1G27360.3 (1240-1259 of 1491 nt)
	MATCH	:::::::::x::::::::::
*	QUERY	CACGAGAGAUAGAAGACAGU	(20-1)
	DECOY	gugcucucucucuucuguca	AT1G27360.4 (1300-1319 of 1551 nt)
	MATCH	:::::::::x::::::::::
*	QUERY	CACGAGAGAUAGAAGACAGU	(20-1)
	DECOY	gugcucucucucuucuguca	AT1G27370.1 (2368-2387 of 2727 nt)
	MATCH	:::::::::x::::::::::
*	QUERY	CACGAGAGAUAGAAGACAGU	(20-1)
	DECOY	gugcucucucucuucuguca	AT1G27370.2 (1446-1465 of 1804 nt)
	MATCH	:::::::::x::::::::::
*	QUERY	CACGAGAGAUAGAAGACAGU	(20-1)
	DECOY	gugcucucucucuucuguca	AT1G27370.3 (1228-1247 of 1586 nt)
	MATCH	:::::::::x::::::::::
*	QUERY	CACGAGAGAUAGAAGACAGU	(20-1)
	DECOY	gugcucucucucuucuguca	AT1G27370.4 (1315-1334 of 1673 nt)
	MATCH	:::::::::x::::::::::
*	QUERY	CACGAGAGAUAGAAGACAGU	(20-1)
	DECOY	cugcucucucucuucuguca	AT1G53160.1 (592-611 of 803 nt)
	MATCH	x::::::::x::::::::::
*	QUERY	CACGAGAGAUAGAAGACAGU	(20-1)
	DECOY	gugcucucucucuucuguca	AT1G69170.1 (1297-1316 of 1829 nt)
	MATCH	:::::::::x::::::::::
*	QUERY	CACGAGAGAUAGAAGACAGU	(20-1)
	DECOY	uugcuuacucucuucuguca	AT2G33810.1 (787-806 of 981 nt)
	MATCH	x::::.x::x::::::::::
*	QUERY	CACGAGAGAUAGAAGACAGU	(20-1)
	DECOY	gugcucucucucuucuguca	AT2G42200.1 (937-956 of 1501 nt)
	MATCH	:::::::::x::::::::::
*	QUERY	CACGAGAGAU-AGAAGACAGU	(20-1)
	DECOY	gugcacuuuacucuucuguca	AT3G14120.1 (2870-2890 of 3697 nt)
	MATCH	::::x::.:: ::::::::::
*	QUERY	CACGAGAGAU-AGAAGACAGU	(20-1)
	DECOY	gugcacuuuacucuucuguca	AT3G14120.2 (2870-2890 of 3625 nt)
	MATCH	::::x::.:: ::::::::::
*	QUERY	CACGAGAGAUAGAAGACAGU	(20-1)
	DECOY	ccgcucucucucuucuguca	AT3G15270.1 (645-664 of 897 nt)
	MATCH	xx:::::::x::::::::::
*	QUERY	CACGAGAGAUAGAAGACAGU	(20-1)
	DECOY	gugcucucucucuucuguca	AT3G57920.1 (845-864 of 1377 nt)
	MATCH	:::::::::x::::::::::
*	QUERY	CACGAGAGAUAGAAGACAGU	(20-1)
	DECOY	uagcucuauggcuucuguca	AT4G11410.1 (414-433 of 1310 nt)
	MATCH	xx:::::x:.x:::::::::
*	QUERY	CACGAGAGAUAGAAGACAGU	(20-1)
	DECOY	gugcucucucucuucuguca	AT5G43270.1 (1188-1207 of 1678 nt)
	MATCH	:::::::::x::::::::::
*	QUERY	CACGAGAGAUAGAAGACAGU	(20-1)
	DECOY	gugcucucucucuucuguca	AT5G43270.2 (1149-1168 of 1621 nt)
	MATCH	:::::::::x::::::::::
*	QUERY	CACGAGAGAUAGAAGACAGU	(20-1)
	DECOY	gugcucucucucuucuguca	AT5G43270.3 (1102-1121 of 1574 nt)
	MATCH	:::::::::x::::::::::
*	QUERY	CACGAGAGAU-AGAAGACAGU	(20-1)
	DECOY	guauucucgacucuucuguca	AT5G49710.2 (669-689 of 1395 nt)
	MATCH	::x.::::x: ::::::::::
*	QUERY	CACGAGAGAUAGAAGACAGU	(20-1)
	DECOY	gugcucucucucuucuguca	AT5G50570.1 (1102-1121 of 1776 nt)
	MATCH	:::::::::x::::::::::
*	QUERY	CACGAGAGAUAGAAGACAGU	(20-1)
	DECOY	gugcucucucucuucuguca	AT5G50570.2 (967-986 of 1641 nt)
	MATCH	:::::::::x::::::::::
*	QUERY	CACGAGAGAUAGAAGACAGU	(20-1)
	DECOY	gugcucucucucuucuguca	AT5G50670.1 (1102-1121 of 1497 nt)
	MATCH	:::::::::x::::::::::
6. ath-miR158a	UCCCAAAUGUAGACAAAGCA (20 nt)
*	QUERY	ACGAAACAGAUGUAAACCCU	(20-1)
	DECOY	uggucuguacacauuuggga	AT1G09050.1 (468-487 of 2782 nt)
	MATCH	::x:x:::xx::::::::::
*	QUERY	ACGAAACAGAUGUAAACCCU	(20-1)
	DECOY	gguuuugucaacauuuggga	AT1G49910.1 (784-803 of 1224 nt)
	MATCH	x:.::::::x::::::::::
*	QUERY	ACGAAACAGAUGUAAACCCU	(20-1)
	DECOY	gguuucgucaacauuuggga	AT3G19590.1 (954-973 of 1409 nt)
	MATCH	x:.::x:::x::::::::::
*	QUERY	ACGAAACAGAUGUAAACCCU	(20-1)
	DECOY	agcuuugccaacauuugggu	AT5G16910.1 (1309-1328 of 3728 nt)
	MATCH	x::::::x:x:::::::::x
7. ath-miR158b	CCCCAAAUGUAGACAAAGCA (20 nt)
*	QUERY	ACGAAACAGAUGUAAACCCC	(20-1)
	DECOY	gguuuugucaacauuuggga	AT1G49910.1 (784-803 of 1224 nt)
	MATCH	x:.::::::x:::::::::x
*	QUERY	ACGAAACAGAUGUAAACCCC	(20-1)
	DECOY	ugcaucgugaacauuugggg	AT3G33193.1 (916-935 of 5289 nt)
	MATCH	:::x:x::xx::::::::::
*	QUERY	ACGAAACAGAUGUAAACCCC	(20-1)
	DECOY	agcuuugccaacauuugggu	AT5G16910.1 (1309-1328 of 3728 nt)
	MATCH	x::::::x:x:::::::::x
8. ath-miR159c	UUUGGAUUGAAGGGAGCUCCU (21 nt)
*	QUERY	UCCUCGAGGGA-AGUUAGGUUU	(21-1)
	DECOY	gggagcucucucucaauccaau	AT1G31260.1 (72-93 of 1095 nt)
	MATCH	.:::::::.:: :::::::::x
9. ath-miR161.1	UGAAAGUGACUACAUCGGGGU (21 nt)
*	QUERY	UGGGGCUACAUCAGUGAAAGU	(21-1)
	DECOY	aaccaaauguguucacuuuca	AT1G09820.1 (659-679 of 2127 nt)
	MATCH	:x::xx::::.x:::::::::
*	QUERY	UGGGGCUACAUCAGUGAAAGU	(21-1)
	DECOY	acccugauguugucacuuuca	AT1G64580.1 (737-757 of 3168 nt)
	MATCH	::::.:::::x::::::::::
*	QUERY	UGGGGCUACAUCAGUGAAAGU	(21-1)
	DECOY	aaccagacgugaucacuuuca	AT3G16890.1 (1475-1495 of 1980 nt)
	MATCH	:x::x::x::.x:::::::::
*	QUERY	UGGGGCUACAUCAGUGAAAGU	(21-1)
	DECOY	accgccuugugaucacuuuca	AT3G62780.1 (288-308 of 1151 nt)
	MATCH	:::x:xx:::.x:::::::::
*	QUERY	UGGGGCUACAUCAGUGAAAGU	(21-1)
	DECOY	acccuaauguuaucacuuuca	AT4G26800.1 (589-609 of 1842 nt)
	MATCH	::::.x::::xx:::::::::
*	QUERY	UGGGGCUACAUCAGUGAAAGU	(21-1)
	DECOY	agccaaaugugaucacuuuca	AT5G66520.1 (1034-1054 of 1863 nt)
	MATCH	:x::xx::::.x:::::::::
10. ath-miR161.2	UCAAUGCAUUGAAAGUGACUA (21 nt)
*	QUERY	AUCAGUGAAAGUUACGUAACU	(21-1)
	DECOY	uuuuaacuuuuaaugcauuga	AT1G64100.1 (1097-1117 of 2001 nt)
	MATCH	:xx:x:::::.::::::::::
*	QUERY	AUCAGUGAAAGUUACGUAACU	(21-1)
	DECOY	uuuuaacuuuuaaugcauuga	AT1G64100.2 (1097-1117 of 2421 nt)
	MATCH	:xx:x:::::.::::::::::
11. ath-miR163	UUGAAGAGGACUUGGAACUUCGAU (24 nt)
*	QUERY	UAGCUUCAAGGUUCAGGAGAAGUU	(24-1)
	DECOY	auggaacuuccaucuccucuucaa	AT1G64840.1 (554-577 of 1637 nt)
	MATCH	::x:::x:::::xx::::::::::
12. ath-miR165a	UCGGACCAGGCUUCAUCCCCC (21 nt)	ath-miR165b
*	QUERY	CCCCCUACUUC-GGACCAGGCU	(21-1)
	DECOY	acgagaugaagaucugguccga	AT2G36380.1 (9-30 of 4501 nt)
	MATCH	xx:x::::::: .:::::::::
*	QUERY	CCCCCUACUUCGGACCAGGCU	(21-1)
	DECOY	gcgagaagaacgcugguccga	AT5G06720.1 (426-446 of 1303 nt)
	MATCH	:x:x::x:::xx:::::::::
13. ath-miR167a	UGAAGCUGCCAGCAUGAUCUA (21 nt)	ath-miR167b
*	QUERY	AUCUAGUACGACCGUCGAAGU	(21-1)
	DECOY	cggaucauccgagcagcuuca	AT2G35350.1 (267-287 of 2673 nt)
	MATCH	x.::::::x:xx:::::::::
*	QUERY	AUCUAGUACGA-CCGUCGAAGU	(21-1)
	DECOY	augaucgugcaaggcagcuuca	AT3G55005.1 (360-381 of 1138 nt)
	MATCH	xx::::.:::x ::::::::::
14. ath-miR167c	UAAGCUGCCAGCAUGAUCUUG (21 nt)
*	QUERY	GUUCUAGUACG-ACCGUCGAAU	(21-1)
	DECOY	gaagaucuugcauggcagcuuc	AT5G19950.1 (1197-1218 of 1789 nt)
	MATCH	x::::::x::: :::::::::x
*	QUERY	GUUCUAGUACG-ACCGUCGAAU	(21-1)
	DECOY	gaagaucuugcauggcagcuuc	AT5G19950.2 (1197-1218 of 1670 nt)
	MATCH	x::::::x::: :::::::::x
*	QUERY	GUUCUAGUACG-ACCGUCGAAU	(21-1)
	DECOY	gaagaucuugcauggcagcuuc	AT5G19950.3 (1197-1218 of 1783 nt)
	MATCH	x::::::x::: :::::::::x
15. ath-miR167d	UGAAGCUGCCAGCAUGAUCUGG (22 nt)
*	QUERY	GGUCUAGUACGACCGUCGAAGU	(22-1)
	DECOY	ccggaucauccgagcagcuuca	AT2G35350.1 (266-287 of 2673 nt)
	MATCH	::.::::::x:xx:::::::::
16. ath-miR168a	UCGCUUGGUGCAGGUCGGGAA (21 nt)	ath-miR168b
*	QUERY	AAGGGCUGGAC-GUGGUUCGCU	(21-1)
	DECOY	uucucgacuacacaccaagcga	AT1G06370.1 (1111-1132 of 1401 nt)
	MATCH	:::.::::.xx ::::::::::
*	QUERY	AAGGGCUGGAC--GUGGUUCGCU	(21-1)
	DECOY	uuuccgccaugaccaccaagcga	AT5G23430.1 (428-450 of 3351 nt)
	MATCH	::.:::x:x:: ::::::::::
*	QUERY	AAGGGCUGGAC--GUGGUUCGCU	(21-1)
	DECOY	uuuccgccaugaccaccaagcga	AT5G23430.2 (428-450 of 3348 nt)
	MATCH	::.:::x:x:: ::::::::::
19. ath-miR169d	UGAGCCAAGGAUGACUUGCCG (21 nt)	ath-miR169e ath-miR169f ath-miR169g
*	QUERY	GCCGUUCAGUAGGAACCGAGU	(21-1)
	DECOY	caucaaaucaaacuuggcuca	AT5G37442.1 (293-313 of 855 nt)
	MATCH	:xx:::x:::xx:::::::::
21. ath-miR170	UGAUUGAGCCGUGUCAAUAUC (21 nt)
*	QUERY	CUAUAACUGUG---CCGAGUUAGU	(21-1)
	DECOY	gauuuugauacacgggcucaaucg	AT1G02910.1 (1116-1139 of 1557 nt)
	MATCH	:::x::::.:: :::::::::.
*	QUERY	CUAUAACUGUGCCGAGUUAGU	(21-1)
	DECOY	gauuuugauaaagcucaaucu	AT1G36160.1 (1280-1300 of 7031 nt)
	MATCH	:::x::::.:xx::::::::x
22. ath-miR171a	UGAUUGAGCCGCGCCAAUAUC (21 nt)
*	QUERY	CUAUAACCGCGCCGAGUUAGU	(21-1)
	DECOY	uauguuggaguugcucaauca	AT3G05530.1 (1022-1042 of 1653 nt)
	MATCH	x::.::::x:.x:::::::::
23. ath-miR171b	UUGAGCCGUGCCAAUAUCACG (21 nt)	ath-miR171c
*	QUERY	GCACUAUAACC-GUGCCGAGUU	(21-1)
	DECOY	cuucauagugaucacggcucaa	AT1G43060.1 (2028-2049 of 14623 nt)
	MATCH	:x:x:::x::x ::::::::::
*	QUERY	GCACUAUAACC-GUGCCGAGUU	(21-1)
	DECOY	cuucauagugaucacggcucaa	AT1G43060.1 (8837-8858 of 14623 nt)
	MATCH	:x:x:::x::x ::::::::::
*	QUERY	GCACUAUAACCGUGCCGAGUU	(21-1)
	DECOY	ugugauaauguaacggcucaa	AT5G61480.1 (226-246 of 3126 nt)
	MATCH	.::::::x::xx:::::::::
24. ath-miR172a	AGAAUCUUGAUGAUGCUGCAU (21 nt)	ath-miR172b
*	QUERY	UACGUCGUAGUAGUUCUAAGA	(21-1)
	DECOY	uugcaucaccuucaagauucu	AT1G21060.1 (89-109 of 1537 nt)
	MATCH	x::::x::x:x::::::::::
*	QUERY	UACGUCGUAGUAGUUCUAAGA	(21-1)
	DECOY	uugcaggagcgucaagauucu	AT1G32340.1 (1561-1581 of 2480 nt)
	MATCH	x:::::x:x:.::::::::::
*	QUERY	UACGUCGUAGUAGUUCUAAGA	(21-1)
	DECOY	auucagaacccucaagauucu	AT2G39110.1 (431-451 of 1531 nt)
	MATCH	::x:::x:x:x::::::::::
25. ath-miR172c	AGAAUCUUGAUGAUGCUGCAG (21 nt)	ath-miR172d
*	QUERY	GACGUCGUAGUAGUUCUAAGA	(21-1)
	DECOY	uugcaucaccuucaagauucu	AT1G21060.1 (89-109 of 1537 nt)
	MATCH	.::::x::x:x::::::::::
*	QUERY	GACGUCGUAGUAGUUCUAAGA	(21-1)
	DECOY	uugcaggagcgucaagauucu	AT1G32340.1 (1561-1581 of 2480 nt)
	MATCH	.:::::x:x:.::::::::::
*	QUERY	GACGUCGUAGUAGUUCUAAGA	(21-1)
	DECOY	caccagccucuucaagauucu	AT3G62870.1 (329-349 of 1048 nt)
	MATCH	:xx::::x::x::::::::::
*	QUERY	GACGUCGUAGUAGUUCUAAGA	(21-1)
	DECOY	caccagcagccucaagauucu	AT5G03720.1 (775-795 of 1366 nt)
	MATCH	:xx:::::x:x::::::::::
*	QUERY	GACGUCGUAGUAGUUCUAAGA	(21-1)
	DECOY	cuucaacuuccucaagauucu	AT5G16310.1 (1068-1088 of 1325 nt)
	MATCH	::x::x:x::x::::::::::
27. ath-miR1886.1	UGAGAGAAGUGAGAUGAAAUC (21 nt)
*	QUERY	CUAAAGUAGAGUGAAGAGAGU	(21-1)
	DECOY	ucuuucaucuugcuucucucc	AT1G02800.1 (131-151 of 1764 nt)
	MATCH	xx::::::::..::::::::x
*	QUERY	CUAAAGUAGAGUGAAGAGAGU	(21-1)
	DECOY	uuuuuccucuuucuucucuca	AT1G75060.1 (15-35 of 1153 nt)
	MATCH	xx::::x:::.x:::::::::
*	QUERY	CUAAAGUAGAGUGAAGAGAGU	(21-1)
	DECOY	uuuuuccucuuucuucucuca	AT1G75060.2 (15-35 of 1149 nt)
	MATCH	xx::::x:::.x:::::::::
*	QUERY	CUAAAGUAGAGUGAAGAGAGU	(21-1)
	DECOY	gaguucuucuuucuucucucu	AT2G43680.1 (48-68 of 2505 nt)
	MATCH	::x:::x:::.x::::::::x
*	QUERY	CUAAAGUAGAGUGAAGAGAGU	(21-1)
	DECOY	gaguucuucuuucuucucucu	AT2G43680.2 (48-68 of 2588 nt)
	MATCH	::x:::x:::.x::::::::x
*	QUERY	CUAAAGUAGAGUGAAGAGAGU	(21-1)
	DECOY	gaguucuucuuucuucucucu	AT2G43680.3 (46-66 of 2500 nt)
	MATCH	::x:::x:::.x::::::::x
*	QUERY	CUAAAGUAGAGUGAAGAGAGU	(21-1)
	DECOY	cauuucaucuuucuucucucu	AT2G47260.1 (441-461 of 1877 nt)
	MATCH	x:::::::::.x::::::::x
28. ath-miR1886.2	UGAGAUGAAAUCUUUGAUUGG (21 nt)
*	QUERY	GGUUAGUUUCU-AAAGUAGAGU	(21-1)
	DECOY	ucaaacaaagaguuucaucucu	AT1G79070.1 (304-325 of 773 nt)
	MATCH	.:::x:::::: :::::::::x
*	QUERY	GGUUAGUUUCUAAAGUAGAGU	(21-1)
	DECOY	ucauucacagguuucaucuca	AT3G10800.1 (429-449 of 2291 nt)
	MATCH	.::x:::x::.::::::::::
*	QUERY	GGUUAGUUUCUAAAGUAGAGU	(21-1)
	DECOY	ccgaucaaaggauucaucucu	AT5G33300.1 (103-123 of 1621 nt)
	MATCH	::.:::::::.x::::::::x
29. ath-miR1886.3	AAUUAAAGAUUUCAUCUUACU (21 nt)
*	QUERY	UCAUUCUACUUUAGAAAUUAA	(21-1)
	DECOY	agaaagaagauaucuuuaaua	AT1G64880.1 (550-570 of 1985 nt)
	MATCH	::x::::x::x:::::::::x
30. ath-miR1887	UACUAAGUAGAGUCUAAGAGA (21 nt)
*	QUERY	AGAGAAUCUGAGAUGAAUCAU	(21-1)
	DECOY	ucucuuacaccguacuuaguc	AT2G28850.1 (28-48 of 1482 nt)
	MATCH	:::::::x::xx::::::::x
*	QUERY	AGAGAAUCUGAGAUGAAUCAU	(21-1)
	DECOY	ucucuuacaccguacuuaguc	AT2G28860.1 (77-97 of 1672 nt)
	MATCH	:::::::x::xx::::::::x
31. ath-miR2933a	GAAAUCGGAGAGGAAAUUCGCC (22 nt)	ath-miR2933b
*	QUERY	CCGCUUAAAGGA-GAGGCUAAAG	(22-1)
	DECOY	agugaauuuccgauuccgauuuu	AT2G21150.1 (10-32 of 1245 nt)
	MATCH	x:.::::::::x .::::::::.
32. ath-miR2936	CUUGAGAGAGAGAACACAGACG (22 nt)
*	QUERY	GCAGACACAAGAGAGAGAGUUC	(22-1)
	DECOY	ccucucugauccaucucucaag	AT3G48770.1 (5253-5274 of 6125 nt)
	MATCH	:x:::x::x::xx:::::::::
33. ath-miR2938	GAUCUUUUGAGAGGGUUCCAG (21 nt)
*	QUERY	GACCUUGGGAGAGUUUUCUAG	(21-1)
	DECOY	uuggaagucuuccaaaagauc	AT1G77140.1 (920-940 of 2150 nt)
	MATCH	.:::::x.::.x:::::::::
34. ath-miR2939	UAACGCACAACACUAAGCCAU (21 nt)
*	QUERY	UACCGAAUCACAACACGCAAU	(21-1)
	DECOY	auggguuaauugugugcguug	AT5G01420.1 (1298-1318 of 1416 nt)
	MATCH	::::x:::x:xx::::::::.
35. ath-miR319c	UUGGACUGAAGGGAGCUCCUU (21 nt)
*	QUERY	UUCCUCGAGGGAAGUCAGGUU	(21-1)
	DECOY	aagaaucucuguucaguccaa	AT1G67080.1 (323-343 of 1022 nt)
	MATCH	:::x:x:::.x::::::::::
*	QUERY	UUCCUCGAGGGAAGUCAGGUU	(21-1)
	DECOY	gaagagcuccguucaguccac	AT3G06450.1 (2387-2407 of 2595 nt)
	MATCH	.:x:::::::x:::::::::x
*	QUERY	UUCCUCGAGGGAAGUCAGGUU	(21-1)
	DECOY	gaagagcuccguucaguccac	AT3G06450.2 (2226-2246 of 2434 nt)
	MATCH	.:x:::::::x:::::::::x
36. ath-miR394a	UUGGCAUUCUGUCCACCUCC (20 nt)	ath-miR394b
*	QUERY	CCUCCACCUGUCUUACGGUU	(20-1)
	DECOY	aaaggugcaaagaaugccaa	AT5G56950.1 (848-867 of 1656 nt)
	MATCH	xx:::::x:x::::::::::
38. ath-miR396a	UUCCACAGCUUUCUUGAACUG (21 nt)
*	QUERY	GUCAAGUUCUU--UCGACACCUU	(21-1)
	DECOY	uuguuaaagaaugggcuguggaa	AT1G65750.1 (2980-3002 of 3668 nt)
	MATCH	.x:::x::::: .:::::::::
*	QUERY	GUCAAGUUCUUUCGACACCUU	(21-1)
	DECOY	gagcucaaaagagcuguggaa	AT1G80060.1 (293-313 of 889 nt)
	MATCH	x::x::::x:.::::::::::
*	QUERY	GUCAAGUUCUU----UCGACACCUU	(21-1)
	DECOY	agguucaagaagcagagcuguggau	AT2G22360.1 (685-709 of 1615 nt)
	MATCH	x.::::::::: :::::::::x
*	QUERY	GUCAAGUUCUUUCGACACCUU	(21-1)
	DECOY	caauucaaaauggcuguggaa	AT2G38010.1 (1138-1158 of 2338 nt)
	MATCH	::x:::::x:x.:::::::::
*	QUERY	GUCAAGUUCUUUCGACACCUU	(21-1)
	DECOY	caauucaaaauggcuguggaa	AT2G38010.2 (1243-1263 of 2443 nt)
	MATCH	::x:::::x:x.:::::::::
*	QUERY	GUCAAGUUCUU-UCGACACCUU	(21-1)
	DECOY	aaguucagaaauggcuguggaa	AT3G13090.1 (1785-1806 of 4401 nt)
	MATCH	x::::::.x:: .:::::::::
*	QUERY	GUCAAGUUCUUUCGACACCUU	(21-1)
	DECOY	cuguuuuagauugcuguggaa	AT5G17930.1 (1462-1482 of 2634 nt)
	MATCH	:x:::.x:::xx:::::::::
39. ath-miR396b	UUCCACAGCUUUCUUGAACUU (21 nt)
*	QUERY	UUCAAGUUCUU--UCGACACCUU	(21-1)
	DECOY	uuguuaaagaaugggcuguggaa	AT1G65750.1 (2980-3002 of 3668 nt)
	MATCH	xx:::x::::: .:::::::::
*	QUERY	UUCAAGUUCUUUCGACACCUU	(21-1)
	DECOY	gagcucaaaagagcuguggaa	AT1G80060.1 (293-313 of 889 nt)
	MATCH	.::x::::x:.::::::::::
*	QUERY	UUCAAGUUCUU----UCGACACCUU	(21-1)
	DECOY	agguucaagaagcagagcuguggau	AT2G22360.1 (685-709 of 1615 nt)
	MATCH	:.::::::::: :::::::::x
*	QUERY	UUCAAGUUCUUUCGACACCUU	(21-1)
	DECOY	caauucaaaauggcuguggaa	AT2G38010.1 (1138-1158 of 2338 nt)
	MATCH	x:x:::::x:x.:::::::::
*	QUERY	UUCAAGUUCUUUCGACACCUU	(21-1)
	DECOY	caauucaaaauggcuguggaa	AT2G38010.2 (1243-1263 of 2443 nt)
	MATCH	x:x:::::x:x.:::::::::
*	QUERY	UUCAAGUUCUU-UCGACACCUU	(21-1)
	DECOY	aaguucagaaauggcuguggaa	AT3G13090.1 (1785-1806 of 4401 nt)
	MATCH	:::::::.x:: .:::::::::
42. ath-miR399a	UGCCAAAGGAGAUUUGCCCUG (21 nt)
*	QUERY	GUCCCGUUUAG---AGGAAACCGU	(21-1)
	DECOY	uugggcaacuucuauccuuuggca	AT3G09922.1 (236-259 of 542 nt)
	MATCH	.x::::::x:. ::::::::::
*	QUERY	GUCCCGUUUAG---AGGAAACCGU	(21-1)
	DECOY	uugggcaacuucgauccuuuggca	AT5G03545.1 (444-467 of 695 nt)
	MATCH	.x::::::x:. ::::::::::
43. ath-miR399b	UGCCAAAGGAGAGUUGCCCUG (21 nt)	ath-miR399c
*	QUERY	GUCCCGUUGAG---AGGAAACCGU	(21-1)
	DECOY	uugggcaacuucuauccuuuggca	AT3G09922.1 (236-259 of 542 nt)
	MATCH	.x::::::::. ::::::::::
*	QUERY	GUCCCGUUGAG---AGGAAACCGU	(21-1)
	DECOY	uugggcaacuucgauccuuuggca	AT5G03545.1 (444-467 of 695 nt)
	MATCH	.x::::::::. ::::::::::
44. ath-miR399d	UGCCAAAGGAGAUUUGCCCCG (21 nt)
*	QUERY	GCCCCGUUUAG---AGGAAACCGU	(21-1)
	DECOY	uugggcaacuucuauccuuuggca	AT3G09922.1 (236-259 of 542 nt)
	MATCH	.x::::::x:. ::::::::::
*	QUERY	GCCCCGUUUAG---AGGAAACCGU	(21-1)
	DECOY	uugggcaacuucgauccuuuggca	AT5G03545.1 (444-467 of 695 nt)
	MATCH	.x::::::x:. ::::::::::
45. ath-miR399f	UGCCAAAGGAGAUUUGCCCGG (21 nt)
*	QUERY	GGCCCGUUUAG---AGGAAACCGU	(21-1)
	DECOY	uugggcaacuucuauccuuuggca	AT3G09922.1 (236-259 of 542 nt)
	MATCH	..::::::x:. ::::::::::
*	QUERY	GGCCCGUUUAG---AGGAAACCGU	(21-1)
	DECOY	uugggcaacuucgauccuuuggca	AT5G03545.1 (444-467 of 695 nt)
	MATCH	..::::::x:. ::::::::::
46. ath-miR400	UAUGAGAGUAUUAUAAGUCAC (21 nt)
*	QUERY	CACUGAAUAUUAUGAGAGUAU	(21-1)
	DECOY	gugauuuauacuacucucaua	AT3G16710.1 (985-1005 of 1524 nt)
	MATCH	::::.:::::x::::::::::
*	QUERY	CACUGAAUAUUAUGAGAGUAU	(21-1)
	DECOY	augaguuauaucacucucauu	AT3G45740.1 (1197-1217 of 1454 nt)
	MATCH	x:::x:::::xx::::::::x
47. ath-miR403	UUAGAUUCACGCACAAACUCG (21 nt)
*	QUERY	GCUCAAACACGCACUUAGAUU	(21-1)
	DECOY	agucuuugugucugaaucuaa	AT1G52770.1 (1590-1610 of 1723 nt)
	MATCH	x:xx::::::.x:::::::::
*	QUERY	GCUCAAACACGCACUUAGAUU	(21-1)
	DECOY	cuauuuuuuguuugaaucuaa	AT2G04220.1 (1072-1092 of 1107 nt)
	MATCH	:x:x:::x::.x:::::::::
*	QUERY	GCUCAAACACGCACUUAGAUU	(21-1)
	DECOY	ugauuuuguguuugaaucuau	AT3G49040.1 (1224-1244 of 1248 nt)
	MATCH	.::x::::::.x::::::::x
48. ath-miR413	AUAGUUUCUCUUGUUCUGCAC (21 nt)
*	QUERY	CACGUCUUGUU-CUCUUUGAUA	(21-1)
	DECOY	gugcagcacagcgagaaacuag	AT2G41080.1 (1487-1508 of 1741 nt)
	MATCH	::::::x:::. :::::::::x
49. ath-miR414	UCAUCUUCAUCAUCAUCGUCA (21 nt)
*	QUERY	ACUGCUACUACUACUUCUACU	(21-1)
	DECOY	ugauaaugauaaugaagauga	AT1G02681.1 (245-265 of 510 nt)
	MATCH	:::.x:::::x::::::::::
*	QUERY	ACUGCUACUACUACUUCUACU	(21-1)
	DECOY	uggcgaggauaaugaagaugg	AT1G11240.1 (346-366 of 867 nt)
	MATCH	::.:::x:::x:::::::::.
*	QUERY	ACUGCUACUACUACUUCUACU	(21-1)
	DECOY	uggagaugaucaugaagauga	AT1G18860.1 (476-496 of 1463 nt)
	MATCH	::.x::::::x::::::::::
*	QUERY	ACUGCUACUACUACUUCUACU	(21-1)
	DECOY	ugaugaugauaaugaagaugu	AT1G34190.1 (839-859 of 2180 nt)
	MATCH	:::.::::::x:::::::::x
*	QUERY	ACUGCUACUACUACUUCUACU	(21-1)
	DECOY	ugaagaugauagugaagauga	AT1G65470.1 (1826-1846 of 2767 nt)
	MATCH	:::x::::::x.:::::::::
*	QUERY	ACUGCUACUACUACUUCUACU	(21-1)
	DECOY	ugaucaugguaaugaagauga	AT2G31210.1 (1150-1170 of 1693 nt)
	MATCH	:::.x:::.:x::::::::::
*	QUERY	ACUGCUACUACUACUUCUACU	(21-1)
	DECOY	uaacgaggaucaugaagauga	AT2G31870.1 (1401-1421 of 1734 nt)
	MATCH	:x::::x:::x::::::::::
*	QUERY	ACUGCUACUACUACUUCUACU	(21-1)
	DECOY	uaacgaggaucaugaagauga	AT2G31870.2 (1399-1419 of 1870 nt)
	MATCH	:x::::x:::x::::::::::
*	QUERY	ACUGCUACUACUACUUCUACU	(21-1)
	DECOY	uggugauaauuaugaagauga	AT2G35340.1 (1226-1246 of 3369 nt)
	MATCH	::..:::x::x::::::::::
*	QUERY	ACUGCUACUACUACUUCUACU	(21-1)
	DECOY	ucaucaugauuaugaagauga	AT2G46680.1 (734-754 of 1327 nt)
	MATCH	:x:.x:::::x::::::::::
*	QUERY	ACUGCUACUACUACUUCUACU	(21-1)
	DECOY	ucaucaugauuaugaagauga	AT2G46680.2 (728-748 of 1308 nt)
	MATCH	:x:.x:::::x::::::::::
*	QUERY	ACUGCUACUAC---UACUUCUACU	(21-1)
	DECOY	ugaugaggauuucagugaagauga	AT3G05220.1 (783-806 of 2096 nt)
	MATCH	:::.::x:::x .:::::::::
*	QUERY	ACUGCUACUAC---UACUUCUACU	(21-1)
	DECOY	ugaugaggauuucagugaagauga	AT3G05220.2 (589-612 of 1896 nt)
	MATCH	:::.::x:::x .:::::::::
*	QUERY	ACUGCUACUACUACUUCUACU	(21-1)
	DECOY	ggacaauaaucaugaagauga	AT3G14700.1 (633-653 of 979 nt)
	MATCH	x:::x::x::x::::::::::
*	QUERY	ACUGCUACUACUACUUCUACU	(21-1)
	DECOY	agaagaugacaaugaagauga	AT3G30815.1 (869-889 of 1377 nt)
	MATCH	x::x:::::xx::::::::::
*	QUERY	ACUGCUACUACUACUUCUACU	(21-1)
	DECOY	uaaugauguuagugaagauga	AT3G45290.1 (375-395 of 1587 nt)
	MATCH	:x:.::::x:x.:::::::::
*	QUERY	ACUGCUACUACUACUUCUACU	(21-1)
	DECOY	ugaugaugauagugaagauga	AT4G31420.1 (536-556 of 1553 nt)
	MATCH	:::.::::::x.:::::::::
*	QUERY	ACUGCUACUACUACUUCUACU	(21-1)
	DECOY	ugaugaugauagugaagauga	AT4G31420.2 (533-553 of 1550 nt)
	MATCH	:::.::::::x.:::::::::
*	QUERY	ACUGCUACUACUACUUCUACU	(21-1)
	DECOY	ugacgaugauaaugaagaugg	AT4G33330.1 (20-40 of 1930 nt)
	MATCH	::::::::::x:::::::::.
*	QUERY	ACUGCUACUACUACUUCUACU	(21-1)
	DECOY	ugacgaugauaaugaagaugg	AT4G33330.2 (20-40 of 1890 nt)
	MATCH	::::::::::x:::::::::.
*	QUERY	ACUGCUACUACUACUUCUACU	(21-1)
	DECOY	uggagaugauucugaagauga	AT4G35300.1 (1265-1285 of 2590 nt)
	MATCH	::.x::::::xx:::::::::
*	QUERY	ACUGCUACUACUACUUCUACU	(21-1)
	DECOY	uggagaugauucugaagauga	AT4G35300.2 (1296-1316 of 2591 nt)
	MATCH	::.x::::::xx:::::::::
*	QUERY	ACUGCUACUACUACUUCUACU	(21-1)
	DECOY	uggagaugauucugaagauga	AT4G35300.3 (1256-1276 of 2375 nt)
	MATCH	::.x::::::xx:::::::::
*	QUERY	ACUGCUACUACUACUUCUACU	(21-1)
	DECOY	ugauaaugaucaugaagauga	AT4G35710.1 (495-515 of 852 nt)
	MATCH	:::.x:::::x::::::::::
*	QUERY	ACUGCUACUACUACUUCUACU	(21-1)
	DECOY	agaugaugauaaugaagaugu	AT4G38600.1 (3312-3332 of 6139 nt)
	MATCH	x::.::::::x:::::::::x
*	QUERY	ACUGCUACUACUACUUCUACU	(21-1)
	DECOY	agaugaugauaaugaagaugu	AT4G38600.2 (3218-3238 of 5954 nt)
	MATCH	x::.::::::x:::::::::x
*	QUERY	ACUGCUACUACUACUUCUACU	(21-1)
	DECOY	ugaagauguuuuugaagaugg	AT5G12235.1 (246-266 of 312 nt)
	MATCH	:::x::::x:xx::::::::.
*	QUERY	ACUGCUACUAC---UACUUCUACU	(21-1)
	DECOY	ugaugaugauccaagugaagauga	AT5G28710.1 (147-170 of 897 nt)
	MATCH	:::.::::::x .:::::::::
*	QUERY	ACUGCUACUAC---UACUUCUACU	(21-1)
	DECOY	ugaugaugauccaagugaagauga	AT5G34837.1 (146-169 of 960 nt)
	MATCH	:::.::::::x .:::::::::
*	QUERY	ACUGCUACUACUACUUCUACU	(21-1)
	DECOY	cgcugaugauucugaagauga	AT5G45410.1 (296-316 of 1272 nt)
	MATCH	x:x.::::::xx:::::::::
*	QUERY	ACUGCUACUACUACUUCUACU	(21-1)
	DECOY	cgcugaugauucugaagauga	AT5G45410.2 (381-401 of 1357 nt)
	MATCH	x:x.::::::xx:::::::::
*	QUERY	ACUGCUACUACUACUUCUACU	(21-1)
	DECOY	cgcugaugauucugaagauga	AT5G45410.3 (266-286 of 1242 nt)
	MATCH	x:x.::::::xx:::::::::
*	QUERY	ACUGCUACUACUACUUCUACU	(21-1)
	DECOY	ugaagaugauagugaagauga	AT5G50310.1 (1602-1622 of 2250 nt)
	MATCH	:::x::::::x.:::::::::
*	QUERY	ACUGCUACUACUACUUCUACU	(21-1)
	DECOY	uggugaugaucuugaagauga	AT5G56190.2 (180-200 of 1777 nt)
	MATCH	::..::::::xx:::::::::
50. ath-miR415	AACAGAGCAGAAACAGAACAU (21 nt)
*	QUERY	UACAAGACAAA--GACGAGACAA	(21-1)
	DECOY	gugguguguuugauugcucuguu	AT1G24170.1 (225-247 of 1617 nt)
	MATCH	.::x:x::::: .:::::::::
*	QUERY	UACAAGACAAA-GACGAGACAA	(21-1)
	DECOY	cuguuuuuuuugcugcucuguu	AT1G67600.1 (819-840 of 977 nt)
	MATCH	x::::.:x::: ::::::::::
*	QUERY	UACAAGACAAAGACGAGACAA	(21-1)
	DECOY	uuuuucuuuuauugcucuguu	AT2G28690.1 (868-888 of 1097 nt)
	MATCH	x:x::::x::x.:::::::::
*	QUERY	UACAAGACAAAGACGAGACAA	(21-1)
	DECOY	agauuuuguucuugcucuguu	AT2G40520.4 (31-51 of 1971 nt)
	MATCH	:xx::.::::x.:::::::::
*	QUERY	UACAAGACAAAGACGAGACAA	(21-1)
	DECOY	aagcucugcucuugcucuguu	AT2G45350.1 (290-310 of 1821 nt)
	MATCH	:x:x::::x:x.:::::::::
*	QUERY	UACAAGACAAAGACGAGACAA	(21-1)
	DECOY	aaggucugguacugcucuguu	AT3G16415.1 (592-612 of 1695 nt)
	MATCH	:x:x::::x:x::::::::::
*	QUERY	UACAAGACAAA---GACGAGACAA	(21-1)
	DECOY	gugugcuguuuaaauugcucuguu	AT4G19420.1 (1690-1713 of 1832 nt)
	MATCH	.:::x:::::: .:::::::::
*	QUERY	UACAAGACAAA---GACGAGACAA	(21-1)
	DECOY	gugugcuguuuaaauugcucuguu	AT4G19420.2 (1296-1319 of 1390 nt)
	MATCH	.:::x:::::: .:::::::::
*	QUERY	UACAAGACAAA---GACGAGACAA	(21-1)
	DECOY	ccguucuguuuuuucugcucugug	AT4G21400.1 (1382-1405 of 2223 nt)
	MATCH	xx::::::::: :::::::::x
*	QUERY	UACAAGACAAA-GACGAGACAA	(21-1)
	DECOY	augcucuacuuguugcucuguu	AT4G38680.1 (1168-1189 of 1299 nt)
	MATCH	:::x:::xx:: .:::::::::
*	QUERY	UACAAGACAAAGACGAGACAA	(21-1)
	DECOY	cuguuccgguacugcucuguu	AT5G14890.1 (2391-2411 of 2646 nt)
	MATCH	x:::::x:x:x::::::::::
*	QUERY	UACAAGACAAAGACGAGACAA	(21-1)
	DECOY	auguucuguucuugcucuguu	AT5G17580.1 (1664-1684 of 1794 nt)
	MATCH	::::::::::x.:::::::::
*	QUERY	UACAAGACAAA--GACGAGACAA	(21-1)
	DECOY	auguuuuauuugcuugcucugua	AT5G62550.1 (1673-1695 of 1803 nt)
	MATCH	:::::.:x::: .::::::::x
51. ath-miR417	GAAGGUAGUGAAUUUGUUCGA (21 nt)
*	QUERY	AGCUUGUUUAAGUGAUGGAAG	(21-1)
	DECOY	gcgagcagaugaacuaccuuc	AT1G17730.1 (309-329 of 895 nt)
	MATCH	x:::.::.::xx:::::::::
52. ath-miR418	UAAUGUGAUGAUGAACUGACC (21 nt)
*	QUERY	CCAGUCAAGUAGUAGUGUAAU	(21-1)
	DECOY	ugucaguucaaaaucacauua	AT1G26580.1 (1496-1516 of 2788 nt)
	MATCH	x:::::::::xx:::::::::
53. ath-miR419	UUAUGAAUGCUGAGGAUGUUG (21 nt)
*	QUERY	GUUGUAGGAGUCGUAAGUAUU	(21-1)
	DECOY	caacauacucuucauucauaa	AT1G06960.1 (540-560 of 937 nt)
	MATCH	::::::x:::xx:::::::::
*	QUERY	GUUGUAGGAGUCGUAAGUAUU	(21-1)
	DECOY	caacauacucuucauucauaa	AT1G06960.2 (538-558 of 965 nt)
	MATCH	::::::x:::xx:::::::::
*	QUERY	GUUGUAGGAGUCGUAAGUAUU	(21-1)
	DECOY	caacauacucuucauucauaa	AT1G06960.3 (505-525 of 902 nt)
	MATCH	::::::x:::xx:::::::::
*	QUERY	GUUGUAGGAGUCGUAAGUAUU	(21-1)
	DECOY	aagcuuccucgucauucauaa	AT2G32780.1 (1817-1837 of 3252 nt)
	MATCH	x:.:x:::::.x:::::::::
54. ath-miR420	UAAACUAAUCACGGAAAUGCA (21 nt)
*	QUERY	ACGUAAAGGCACUAAUCAAAU	(21-1)
	DECOY	ugcaugucagggauuaguuuu	AT1G43250.1 (874-894 of 5315 nt)
	MATCH	:::::x::x:x:::::::::x
*	QUERY	ACGUAAAGGCACUAAUCAAAU	(21-1)
	DECOY	ugaacuuccaagauuaguuua	AT4G18780.1 (1346-1366 of 3251 nt)
	MATCH	::x:x::::xx::::::::::
55. ath-miR426	UUUUGGAAAUUUGUCCUUACG (21 nt)
*	QUERY	GCAUUCCUGUUUAAAGGUUUU	(21-1)
	DECOY	cggagggucauauuuccaaaa	AT5G49030.1 (1073-1093 of 3600 nt)
	MATCH	::x:.::x::x::::::::::
*	QUERY	GCAUUCCUGUUUAAAGGUUUU	(21-1)
	DECOY	cggagggucauauuuccaaaa	AT5G49030.2 (1073-1093 of 3238 nt)
	MATCH	::x:.::x::x::::::::::
56. ath-miR472	UUUUUCCUACUCCGCCCAUACC (22 nt)
*	QUERY	CCAUACCCGCCUCAUCCUUUUU	(22-1)
	DECOY	gguaugggaggucuaggaaaaa	AT3G46730.1 (574-595 of 2544 nt)
	MATCH	::::::::x::xx:::::::::
57. ath-miR773	UUUGCUUCCAGCUUUUGUCUC (21 nt)
*	QUERY	CUCUGUUUUCGACCUUCGUUU	(21-1)
	DECOY	ucgaccaaaguuggaagcaaa	AT1G35660.1 (1821-1841 of 4447 nt)
	MATCH	xx:::x::::.::::::::::
*	QUERY	CUCUGUUUUCGACCUUCGUUU	(21-1)
	DECOY	aagauaaaugauggaagcaaa	AT1G64060.1 (3699-3719 of 3941 nt)
	MATCH	x:::.:::x:x::::::::::
*	QUERY	CUCUGUUUUCGACCUUCGUUU	(21-1)
	DECOY	gagucaagaaauggaagcaaa	AT1G75730.1 (1065-1085 of 2739 nt)
	MATCH	:::x:::.:xx::::::::::
*	QUERY	CUCUGUUUUCGACCUUCGUUU	(21-1)
	DECOY	gagagaagagguggaagcaaa	AT3G57540.1 (680-700 of 1254 nt)
	MATCH	::::x::.::x::::::::::
*	QUERY	CUCUGUUUUCGACCUUCGUUU	(21-1)
	DECOY	gcuacagaagaaggaagcaaa	AT4G22730.1 (1257-1277 of 2509 nt)
	MATCH	:xx:::.:::xx:::::::::
*	QUERY	CUCUGUUUUCGACCUUCGUUU	(21-1)
	DECOY	gagaacaaagauggaagcaag	AT5G09670.1 (2482-2502 of 3005 nt)
	MATCH	::::xx::::x:::::::::.
*	QUERY	CUCUGUUUUCGACCUUCGUUU	(21-1)
	DECOY	gagaacaaagauggaagcaag	AT5G09670.2 (1767-1787 of 2290 nt)
	MATCH	::::xx::::x:::::::::.
*	QUERY	CUCUGUUUUCGACCUUCGUUU	(21-1)
	DECOY	gagaacaaagauggaagcaag	AT5G09672.1 (1767-1787 of 2292 nt)
	MATCH	::::xx::::x:::::::::.
*	QUERY	CUCUGUUUUCGACCUUCGUUU	(21-1)
	DECOY	gagagaauugauggaagcaaa	AT5G12900.1 (930-950 of 2095 nt)
	MATCH	::::x::xx:x::::::::::
58. ath-miR775	UUCGAUGUCUAGCAGUGCCA (20 nt)
*	QUERY	ACCGUGACGAUCUGUAGCUU	(20-1)
	DECOY	ugguauugagagacaucgaa	AT4G04600.1 (1783-1802 of 4074 nt)
	MATCH	:::.:.::xx::::::::::
*	QUERY	ACCGUGACGAUCUGUAGCUU	(20-1)
	DECOY	ugguauugagagacaucgaa	AT5G36125.1 (1799-1818 of 4087 nt)
	MATCH	:::.:.::xx::::::::::
59. ath-miR779.2	UGAUUGGAAAUUUCGUUGACU (21 nt)
*	QUERY	UCAGUUGCUUUAAAGGUUAGU	(21-1)
	DECOY	agccaaagaagauuccaauca	AT4G08035.1 (816-836 of 943 nt)
	MATCH	::x:::x:::.x:::::::::
*	QUERY	UCAGUUGCUUUAAAGGUUAGU	(21-1)
	DECOY	agccaaagaagauuccaauca	AT4G08035.2 (1573-1593 of 1698 nt)
	MATCH	::x:::x:::.x:::::::::
*	QUERY	UCAGUUGCUUUAAAGGUUAGU	(21-1)
	DECOY	ggucaucgaagauuccaauca	AT5G03440.1 (108-128 of 688 nt)
	MATCH	.::::x::::.x:::::::::
*	QUERY	UCAGUUGCUUUAAAGGUUAGU	(21-1)
	DECOY	ggucaucgaagauuccaauca	AT5G03440.2 (85-105 of 802 nt)
	MATCH	.::::x::::.x:::::::::
60. ath-miR780.1	UCUAGCAGCUGUUGAGCAGGU (21 nt)
*	QUERY	UGGACGAGUUGUCGACGAUCU	(21-1)
	DECOY	ucuugcucaagugcugcuagg	AT2G39300.1 (1954-1974 of 2514 nt)
	MATCH	x:.:::::::xx::::::::.
*	QUERY	UGGACGAGUUG----UCGACGAUCU	(21-1)
	DECOY	gcuggcucaacuacaagcugcuaga	AT4G00450.1 (2844-2868 of 7108 nt)
	MATCH	.:.x::::::: ::::::::::
61. ath-miR782	ACAAACACCUUGGAUGUUCUU (21 nt)
*	QUERY	UUCUUGUAGGUUCCACAAACA	(21-1)
	DECOY	aagaauaucucagguguuugu	AT4G32820.1 (1880-1900 of 5821 nt)
	MATCH	:::::.:::.x::::::::::
*	QUERY	UUCUUGUAGGUUCCACAAACA	(21-1)
	DECOY	aagaauaucucagguguuugu	AT4G32820.2 (1880-1900 of 5848 nt)
	MATCH	:::::.:::.x::::::::::
62. ath-miR783	AAGCUUUGCUCGUUCAUGUUC (21 nt)
*	QUERY	CUUGUACUUGCUCGUUUCGAA	(21-1)
	DECOY	aaacuugaagaagcaaagcuu	AT1G05205.1 (282-302 of 557 nt)
	MATCH	x:::x::::xx::::::::::
*	QUERY	CUUGUACUUGCUCGUUUCGAA	(21-1)
	DECOY	aaagaugaaccugcaaagcua	AT2G28290.1 (184-204 of 10972 nt)
	MATCH	x::x::::::xx::::::::x
*	QUERY	CUUGUACUUGCUCGUUUCGAA	(21-1)
	DECOY	aaagaugaaccugcaaagcua	AT2G28290.2 (184-204 of 10837 nt)
	MATCH	x::x::::::xx::::::::x
*	QUERY	CUUGUACUUGCUCGUUUCGAA	(21-1)
	DECOY	aaagaugaaccugcaaagcua	AT2G28290.3 (184-204 of 10879 nt)
	MATCH	x::x::::::xx::::::::x
*	QUERY	CUUGUACUUGCUCGUUUCGAA	(21-1)
	DECOY	caacauggaccagcaaagcuc	AT2G46260.1 (1529-1549 of 1999 nt)
	MATCH	x::::::.::x:::::::::x
*	QUERY	CUUGUACUUGCUCGUUUCGAA	(21-1)
	DECOY	gaacuuugacuggcaaagcuu	AT4G32920.1 (2360-2380 of 4877 nt)
	MATCH	::::x:x.::x.:::::::::
63. ath-miR824	UAGACCAUUUGUGAGAAGGGA (21 nt)
*	QUERY	AGGGAAGAGUGUUUACCAGAU	(21-1)
	DECOY	uucauucuuaucaauggucua	AT2G11620.1 (185-205 of 1476 nt)
	MATCH	:.:x::::.:.x:::::::::
*	QUERY	AGGGAAGAGUGUUUACCAGAU	(21-1)
	DECOY	uucauucuuaucaauggucua	AT3G45800.1 (758-778 of 1773 nt)
	MATCH	:.:x::::.:.x:::::::::
64. ath-miR825	UUCUCAAGAAGGUGCAUGAAC (21 nt)
*	QUERY	CAAGUACGUGGAAGAACUCUU	(21-1)
	DECOY	guuaaagcaguuucuugagaa	AT1G18850.1 (413-433 of 1456 nt)
	MATCH	:::x:x:::x.::::::::::
*	QUERY	CAAGUACGUGGAAGAACUCUU	(21-1)
	DECOY	guuaauggaguuucuugagaa	AT1G67410.1 (579-599 of 1805 nt)
	MATCH	:::x:::x:x.::::::::::
*	QUERY	CAAGUACGUGG-AAGAACUCUU	(21-1)
	DECOY	cuuuaugcagaguucuugagaa	AT1G77600.1 (1015-1036 of 4246 nt)
	MATCH	x::.:::::xx ::::::::::
*	QUERY	CAAGUACGUGGAAGAACUCUU	(21-1)
	DECOY	guacaagcucguucuugagaa	AT2G21410.1 (494-514 of 2860 nt)
	MATCH	::x::x::x:x::::::::::
65. ath-miR827	UUAGAUGACCAUCAACAAACU (21 nt)
*	QUERY	UCAAACAACUACCAGUAGAUU	(21-1)
	DECOY	auucugcugagagucaucuaa	AT1G19485.1 (112-132 of 2586 nt)
	MATCH	:x:x::x:::xx:::::::::
66. ath-miR828	UCUUGCUUAAAUGAGUAUUCCA (22 nt)
*	QUERY	ACCUUAUGAGUA-----AAUUCGUUCU	(22-1)
	DECOY	uggaguagucauagauguuaagcaagg	AT1G41797.1 (2709-2735 of 3471 nt)
	MATCH	::::.::x:::: :::::::::.
*	QUERY	ACCUUAUGAGUA-----AAUUCGUUCU	(22-1)
	DECOY	uggaguaaucauagauguuaagcaagg	AT4G07370.1 (1042-1068 of 2295 nt)
	MATCH	::::.::x:::: :::::::::.
*	QUERY	ACCUUAUGAGUAAAUUCGUUCU	(22-1)
	DECOY	uugaauauuaaccuaagcaaga	AT5G45760.1 (980-1001 of 1283 nt)
	MATCH	:x:::::.:x:xx:::::::::
*	QUERY	ACCUUAUGAGUAAAUUCGUUCU	(22-1)
	DECOY	uugaauauuaaccuaagcaaga	AT5G45760.2 (902-923 of 1205 nt)
	MATCH	:x:::::.:x:xx:::::::::
67. ath-miR829.2	CAAAUUAAAGCUUCAAGGUAG (21 nt)
*	QUERY	GAUGGAACUUCGAAAUUAAAC	(21-1)
	DECOY	cuaucauggaaguuuaauuug	AT1G26680.1 (2064-2084 of 3308 nt)
	MATCH	:::.:x::.:xx:::::::::
*	QUERY	GAUGGAACUUCGAAAUUAAAC	(21-1)
	DECOY	cuacuuuuaaaauuuaauuuu	AT2G01905.1 (922-942 of 2604 nt)
	MATCH	::::.::x::xx::::::::x
*	QUERY	GAUGGAACUUCGAAAUUAAAC	(21-1)
	DECOY	cuacauuccacuuuuaauuug	AT5G32900.1 (97-117 of 588 nt)
	MATCH	::::x::xx:x.:::::::::
68. ath-miR831	UGAUCUCUUCGUACUCUUCUUG (22 nt)
*	QUERY	GUUCUUCUCAUGCUUCUCUAGU	(22-1)
	DECOY	gaaaaagaguaauaagagauca	AT1G48480.1 (960-981 of 2294 nt)
	MATCH	x::x:::::::xx:::::::::
*	QUERY	GUUCUUCUCAUGCUUCUCUAGU	(22-1)
	DECOY	caagaauauucagaagagauca	AT1G67890.1 (1721-1742 of 2820 nt)
	MATCH	::::::x:x:xx::::::::::
*	QUERY	GUUCUUCUCAUGCUUCUCUAGU	(22-1)
	DECOY	caagaauauucagaagagauca	AT1G67890.2 (1721-1742 of 2526 nt)
	MATCH	::::::x:x:xx::::::::::
*	QUERY	GUUCUUCUCAUGCUUCUCUAGU	(22-1)
	DECOY	aaagaagagaaggaagagaucg	AT3G54390.1 (910-931 of 1341 nt)
	MATCH	x::::::::x:x:::::::::.
*	QUERY	GUUCUUCUCAUGCUUCUCUAGU	(22-1)
	DECOY	caaagagagaaagaagagauca	AT5G06230.1 (21-42 of 1656 nt)
	MATCH	:::x.::::x:x::::::::::
*	QUERY	GUUCUUCUCAUGCUUCUCUAGU	(22-1)
	DECOY	gaagaagaagaagaagagauca	AT5G06660.1 (21-42 of 985 nt)
	MATCH	x:::::::xx:x::::::::::
*	QUERY	GUUCUUCUCAUGCUUCUCUAGU	(22-1)
	DECOY	gaaggagagcaaaaagagauca	AT5G12970.1 (1161-1182 of 2557 nt)
	MATCH	x:::.::::x:xx:::::::::
*	QUERY	GUUCUUCUCAUGCUUCUCUAGU	(22-1)
	DECOY	gaagaagaagaagaagagauca	AT5G14990.1 (1402-1423 of 2001 nt)
	MATCH	x:::::::xx:x::::::::::
*	QUERY	GUUCUUCUCAUGCUUCUCUAGU	(22-1)
	DECOY	caagaauauucagaagagauca	AT5G49470.1 (1807-1828 of 2907 nt)
	MATCH	::::::x:x:xx::::::::::
*	QUERY	GUUCUUCUCAUGCUUCUCUAGU	(22-1)
	DECOY	caagaauauucagaagagauca	AT5G49470.2 (1726-1747 of 3018 nt)
	MATCH	::::::x:x:xx::::::::::
69. ath-miR832-3p	UUGAUUCCCAAUCCAAGCAAG (21 nt)
*	QUERY	GAACGAACCUAACCCUUAGUU	(21-1)
	DECOY	gaugcuugaaaugggaaucaa	AT1G16480.1 (1968-1988 of 2814 nt)
	MATCH	xx::::::x:x::::::::::
*	QUERY	GAACGAACCUAACCCUUAGUU	(21-1)
	DECOY	cuuggugggaaugggaaucau	AT2G05710.1 (2904-2924 of 3493 nt)
	MATCH	::::x:x:::x:::::::::x
*	QUERY	GAACGAACCUAACCCUUAGUU	(21-1)
	DECOY	guagcuuggagugggaaucaa	AT4G30840.1 (1069-1089 of 1328 nt)
	MATCH	x:x:::::::x::::::::::
70. ath-miR835-3p	UGGAGAAGAUACGCAAGAAAG (21 nt)
*	QUERY	GAAAGAACGCAUAGAAGAGGU	(21-1)
	DECOY	cuuuucuccgccucuucucca	AT2G36580.1 (36-56 of 2020 nt)
	MATCH	::::.x:x::xx:::::::::
*	QUERY	GAAAGAACGCAUAGAAGAGGU	(21-1)
	DECOY	cauucuucugcaucuucucca	AT4G31110.1 (1713-1733 of 2534 nt)
	MATCH	:x:::::x.:x::::::::::
*	QUERY	GAAAGAACGCA-UAGAAGAGGU	(21-1)
	DECOY	auuucuuccgucgucuucuccg	AT4G31430.1 (262-283 of 2096 nt)
	MATCH	x::::::x::: .::::::::.
*	QUERY	GAAAGAACGCA-UAGAAGAGGU	(21-1)
	DECOY	auuucuuccgucgucuucuccg	AT4G31430.2 (262-283 of 2104 nt)
	MATCH	x::::::x::: .::::::::.
*	QUERY	GAAAGAACGCA-UAGAAGAGGU	(21-1)
	DECOY	auuucuuccgucgucuucuccg	AT4G31430.3 (262-283 of 2049 nt)
	MATCH	x::::::x::: .::::::::.
*	QUERY	GAAAGAACGCAUAGAAGAGGU	(21-1)
	DECOY	cucucuuugggaucuucucca	AT5G07180.1 (2375-2395 of 3305 nt)
	MATCH	::x::::xx:x::::::::::
*	QUERY	GAAAGAACGCA-UAGAAGAGGU	(21-1)
	DECOY	cuuucaugcguuaucuucucca	AT5G46170.1 (31-52 of 1691 nt)
	MATCH	:::::x::::: ::::::::::
71. ath-miR835-5p	UUCUUGCAUAUGUUCUUUAUC (21 nt)
*	QUERY	CUAUUUCUUGUAUACGUUCUU	(21-1)
	DECOY	uaucaagaacguaugcaagaa	AT2G32120.1 (1303-1323 of 2092 nt)
	MATCH	x::x::::::.::::::::::
*	QUERY	CUAUUUCUUGUAUACGUUCUU	(21-1)
	DECOY	uaucaagaacguaugcaagaa	AT2G32120.2 (1291-1311 of 2080 nt)
	MATCH	x::x::::::.::::::::::
72. ath-miR837-3p	AAACGAACAAAAAACUGAUGG (21 nt)
*	QUERY	GGUAGUCAAAA--AACAAGCAAA	(21-1)
	DECOY	cuauaacuuuuguuuguucguuu	AT2G43230.1 (1576-1598 of 1669 nt)
	MATCH	:.::x:x:::: ::::::::::
73. ath-miR837-5p	AUCAGUUUCUUGUUCGUUUCA (21 nt)
*	QUERY	ACUUUGCUUGU-UCUUUGACUA	(21-1)
	DECOY	ggaaaggaauggagaaacugau	AT1G50890.1 (1313-1334 of 2877 nt)
	MATCH	x::::x:::.. ::::::::::
*	QUERY	ACUUUGCUUGU-UCUUUGACUA	(21-1)
	DECOY	ugagaugaacagagaaacugag	AT3G27640.1 (1391-1412 of 1821 nt)
	MATCH	:::.:.::::: :::::::::x
*	QUERY	ACUUUGCUUGUUCUUUGACUA	(21-1)
	DECOY	ggaaauaaaccagaaacugau	AT4G04426.1 (168-188 of 2090 nt)
	MATCH	x::::.x:::x::::::::::
*	QUERY	ACUUUGCUUGU---UCUUUGACUA	(21-1)
	DECOY	aaaaacggacagccagaaacugau	AT5G01360.1 (424-447 of 1482 nt)
	MATCH	xx:::::.::: ::::::::::
*	QUERY	ACUUUGCUUGU---UCUUUGACUA	(21-1)
	DECOY	aaaaacggacagccagaaacugau	AT5G01360.2 (424-447 of 1092 nt)
	MATCH	xx:::::.::: ::::::::::
*	QUERY	ACUUUGCUUGUUCUUUGACUA	(21-1)
	DECOY	aaaaacgauccagaaacugau	AT5G13500.1 (1042-1062 of 1583 nt)
	MATCH	xx::::::x:x::::::::::
*	QUERY	ACUUUGCUUGUUCUUUGACUA	(21-1)
	DECOY	aaaaacgauccagaaacugau	AT5G13500.2 (964-984 of 1497 nt)
	MATCH	xx::::::x:x::::::::::
*	QUERY	ACUUUGCUUGUUCUUUGACUA	(21-1)
	DECOY	aaaaacgauccagaaacugau	AT5G13500.3 (917-937 of 1453 nt)
	MATCH	xx::::::x:x::::::::::
*	QUERY	ACUUUGCUUGUUCUUUGACUA	(21-1)
	DECOY	agaaacaaaccagaaacugau	AT5G48600.1 (2638-2658 of 3796 nt)
	MATCH	x:::::x:::x::::::::::
74. ath-miR838	UUUUCUUCUACUUCUUGCACA (21 nt)
*	QUERY	ACACGUUCUUCAUCUUCUUUU	(21-1)
	DECOY	ugugucagaucuagaagaaaa	AT1G32890.1 (2571-2591 of 4879 nt)
	MATCH	::::.x:::xx::::::::::
*	QUERY	ACACGUUCUUCAUCUUCUUUU	(21-1)
	DECOY	agugaaggaaaaagaagaaaa	AT1G44910.1 (2391-2411 of 3213 nt)
	MATCH	x:::x:.:::xx:::::::::
*	QUERY	ACACGUUCUUCAUCUUCUUUU	(21-1)
	DECOY	agugaaggaaaaagaagaaaa	AT1G44910.2 (2391-2411 of 2984 nt)
	MATCH	x:::x:.:::xx:::::::::
*	QUERY	ACACGUUCUUCAUCUUCUUUU	(21-1)
	DECOY	gguacaaggaaaagaagaaaa	AT2G33500.1 (1296-1316 of 1589 nt)
	MATCH	x::x::::.:xx:::::::::
*	QUERY	ACACGUUCUUCAUCUUCUUUU	(21-1)
	DECOY	gguacaaggaaaagaagaaaa	AT2G33500.2 (1293-1313 of 1586 nt)
	MATCH	x::x::::.:xx:::::::::
*	QUERY	ACACGUUCUUCAUCUUCUUUU	(21-1)
	DECOY	ucuucaagaaauagaagaaaa	AT3G47070.1 (516-536 of 669 nt)
	MATCH	:x:x::::::x::::::::::
*	QUERY	ACACGUUCUUC-AUCUUCUUUU	(21-1)
	DECOY	ugaggaagaagcuagaagaaag	AT4G31770.1 (1109-1130 of 1661 nt)
	MATCH	::x:x:::::: :::::::::.
*	QUERY	ACACGUUCUUCAUCUUCUUUU	(21-1)
	DECOY	ugagcaggaaauagaagaaaa	AT4G37850.1 (89-109 of 1315 nt)
	MATCH	::x:::.:::x::::::::::
*	QUERY	ACACGUUCUUCAUCUUCUUUU	(21-1)
	DECOY	uggggaagaaauagaagaaaa	AT5G17910.1 (2410-2430 of 4532 nt)
	MATCH	::x:x:::::x::::::::::
75. ath-miR839	UACCAACCUUUCAUCGUUCCC (21 nt)
*	QUERY	CCCUUGCUACU-UUCCAACCAU	(21-1)
	DECOY	ggugaagaugaugagguuggua	AT1G57650.1 (1732-1753 of 2130 nt)
	MATCH	::x.:x::::: .:::::::::
*	QUERY	CCCUUGCUACUUUCCAACCAU	(21-1)
	DECOY	gauaacgaugucagguugguc	AT3G31945.1 (6320-6340 of 6811 nt)
	MATCH	:xx:::::::xx::::::::x
*	QUERY	CCCUUGCUACU-UUCCAACCAU	(21-1)
	DECOY	gagaaaggugccaagguuggua	AT5G66950.1 (1222-1243 of 3258 nt)
	MATCH	:x:::x:.::x ::::::::::
76. ath-miR842	UCAUGGUCAGAUCCGUCAUCC (21 nt)
*	QUERY	CCUACUGCCUAGACUGGUACU	(21-1)
	DECOY	ggacgauggagcugaccauga	AT1G52070.1 (135-155 of 1224 nt)
	MATCH	:::x::.:::x::::::::::
*	QUERY	CCUACUGCCUAGACUGGUACU	(21-1)
	DECOY	ggaugauggaggugaccauga	AT1G52120.1 (569-589 of 1573 nt)
	MATCH	::::::.:::xx:::::::::
*	QUERY	CCUACUGCCUAGACUGGUACU	(21-1)
	DECOY	gaacgauggagcugaccauga	AT1G60130.1 (525-545 of 1803 nt)
	MATCH	:x:x::.:::x::::::::::
*	QUERY	CCUACUGCCUAGACUGGUACU	(21-1)
	DECOY	ggaugaugaagaugaccaugu	AT5G46030.1 (449-469 of 732 nt)
	MATCH	::::::.:x:xx::::::::x
77. ath-miR844	UGGUAAGAUUGCUUAUAAGCU (21 nt)
*	QUERY	UCGAAUAUUCG-UUAGAAUGGU	(21-1)
	DECOY	ugcuuacaaauugaucuuacca	AT3G43436.1 (1757-1778 of 3651 nt)
	MATCH	x:::::x::x. .:::::::::
78. ath-miR845a	CGGCUCUGAUACCAAUUGAUG (21 nt)
*	QUERY	GUAGUUAACCAUAGUCUCGGC	(21-1)
	DECOY	ccucaauggacaucagagccg	AT2G40000.1 (286-306 of 1519 nt)
	MATCH	:x:::::x:xx::::::::::
79. ath-miR846	UUGAAUUGAAGUGCUUGAAUU (21 nt)
*	QUERY	UUAAGUUCGUGAAGUUAAGUU	(21-1)
	DECOY	cauuggagcaauucaauucaa	AT1G52120.1 (353-373 of 1573 nt)
	MATCH	x:::x.::::x::::::::::
*	QUERY	UUAAGUUCGUGAAGUUAAGUU	(21-1)
	DECOY	uauucaaggaauucaauucaa	AT1G60095.1 (537-557 of 1750 nt)
	MATCH	x:::::::x:x::::::::::
*	QUERY	UUAAGUUCGUGAAGUUAAGUU	(21-1)
	DECOY	gauucaaggaguucaauucaa	AT1G60095.1 (87-107 of 1750 nt)
	MATCH	.:::::::x:x::::::::::
*	QUERY	UUAAGUUCGUGAAGUUAAGUU	(21-1)
	DECOY	cauucaaggaauucaauucaa	AT1G60110.1 (720-740 of 1797 nt)
	MATCH	x:::::::x:x::::::::::
*	QUERY	UUAAGUUCGUGAAGUUAAGUU	(21-1)
	DECOY	uaugcaagcaauucaauucaa	AT5G38550.1 (387-407 of 2074 nt)
	MATCH	x::x::::::x::::::::::
80. ath-miR847	UCACUCCUCUUCUUCUUGAUG (21 nt)
*	QUERY	GUAGUUCUUCUUCUCCUCACU	(21-1)
	DECOY	caucgagaggcagaggagugg	AT1G74620.1 (404-424 of 750 nt)
	MATCH	::::.:::.:x:::::::::.
*	QUERY	GUAGUUCUUCUUCUCCUCACU	(21-1)
	DECOY	cuucgggaagcggaggaguga	AT3G18490.1 (1185-1205 of 1914 nt)
	MATCH	:x::..::::x.:::::::::
*	QUERY	GUAGUUCUUCUUCUCCUCACU	(21-1)
	DECOY	aaucaaugagcugaggaguga	AT3G50380.1 (549-569 of 9300 nt)
	MATCH	x:::::x.::xx:::::::::
*	QUERY	GUAGUUCUUCU-----UCUCCUCACU	(21-1)
	DECOY	gauuaagaagggucuuagaggaguga	AT5G43810.1 (1217-1242 of 3330 nt)
	MATCH	x::.::::::. ::::::::::
81. ath-miR849	UAACUAAACAUUGGUGUAGUA (21 nt)
*	QUERY	AUGAUGUGGUU--ACAAAUCAAU	(21-1)
	DECOY	uucuacaacaaguuguuuaguuu	AT5G35425.1 (366-388 of 886 nt)
	MATCH	:x:::::x::: :::::::::x
82. ath-miR852	AAGAUAAGCGCCUUAGUUCUG (21 nt)
*	QUERY	GUCUUGAUUCCGCGAAUAGAA	(21-1)
	DECOY	cagaacuauguagcuuaucuc	AT1G33340.1 (475-495 of 1379 nt)
	MATCH	::::::::x:xx::::::::x
*	QUERY	GUCUUGAUUCCGCGAAUAGAA	(21-1)
	DECOY	caggccuaaguugcuuaucug	AT4G13930.1 (625-645 of 1822 nt)
	MATCH	:::.x:::::x.::::::::x
83. ath-miR853	UCCCCUCUUUAGCUUGGAGAAG (22 nt)
*	QUERY	GAAGAGGUUCGA-UUUCUCCCCU	(22-1)
	DECOY	uuuauccaagaagaaagagggga	AT1G79280.1 (1529-1551 of 6451 nt)
	MATCH	.::x::::::xx ::::::::::
84. ath-miR854a	GAUGAGGAUAGGGAGGAGGAG (21 nt)	ath-miR854b ath-miR854c ath-miR854d ath-miR854e
*	QUERY	GAGGAGGAGGGAUAGGAGUAG	(21-1)
	DECOY	auucuccuccucauccucauc	AT1G01453.1 (285-305 of 1112 nt)
	MATCH	x:.:::::::.x:::::::::
*	QUERY	GAGGAGGAGGGAUAGGAGUAG	(21-1)
	DECOY	auucuccuccucauccucauc	AT1G01453.2 (285-305 of 1225 nt)
	MATCH	x:.:::::::.x:::::::::
*	QUERY	GAGGAGGAGGGAUAGGAGUAG	(21-1)
	DECOY	ccucuccuccuuauccucauc	AT1G15530.1 (37-57 of 1971 nt)
	MATCH	:x.:::::::.::::::::::
*	QUERY	GAGGAGGAGGGAUAGGAGUAG	(21-1)
	DECOY	auccuaauccuaauccucauc	AT1G18810.1 (421-441 of 1435 nt)
	MATCH	x::::xx:::.x:::::::::
*	QUERY	GAGGAGGAGGGAUAGGAGUAG	(21-1)
	DECOY	auccuaauccucauccucauc	AT1G18810.1 (427-447 of 1435 nt)
	MATCH	x::::xx:::.x:::::::::
*	QUERY	GAGGAGGAGGGAUAGGAGUAG	(21-1)
	DECOY	auccucauccucauccucauc	AT1G18810.1 (433-453 of 1435 nt)
	MATCH	x:::::x:::.x:::::::::
*	QUERY	GAGGAGGAGGGAUAGGAGUAG	(21-1)
	DECOY	aucgucauccucauccucauc	AT3G28830.1 (1601-1621 of 1949 nt)
	MATCH	x::x::x:::.x:::::::::
*	QUERY	GAGGAGGAGGGAUAGGAGUAG	(21-1)
	DECOY	auccucauccucauccucauc	AT3G28830.1 (1607-1627 of 1949 nt)
	MATCH	x:::::x:::.x:::::::::
*	QUERY	GAGGAGGAGGGAUAGGAGUAG	(21-1)
	DECOY	auccucauccucauccucauc	AT3G28830.1 (1613-1633 of 1949 nt)
	MATCH	x:::::x:::.x:::::::::
85. ath-miR857	UUUUGUAUGUUGAAGGUGUAU (21 nt)
*	QUERY	UAUGUGGAAGU-UGUAUGUUUU	(21-1)
	DECOY	agacauuuucggacauacaaaa	AT1G14310.1 (724-745 of 891 nt)
	MATCH	:x:::..:::. ::::::::::
*	QUERY	UAUGUGGAAGU--UGUAUGUUUU	(21-1)
	DECOY	aucuacuuucauuacauacaaaa	AT2G02040.1 (1892-1914 of 2002 nt)
	MATCH	::x.::.:::: ::::::::::
86. ath-miR858	UUUCGUUGUCUGUUCGACCUU (21 nt)
*	QUERY	UUCCAGCUUGUCUGUUGCUUU	(21-1)
	DECOY	caggacgaaccgacaacgaag	AT1G71030.1 (332-352 of 986 nt)
	MATCH	x:::x:::::x:::::::::.
*	QUERY	UUCCAGCUUGUCUGUUGCUUU	(21-1)
	DECOY	cgggacgaacugacaacgaaa	AT5G60890.1 (628-648 of 1357 nt)
	MATCH	x.::x:::::x::::::::::
87. ath-miR859	UCUCUCUGUUGUGAAGUCAAA (21 nt)
*	QUERY	AAACUGAAGUGUUGUCUCUCU	(21-1)
	DECOY	guuuacuugagaacagagaga	AT1G08410.1 (99-119 of 2161 nt)
	MATCH	x::x::::x:x::::::::::
*	QUERY	AAACUGAAGUGUUGUCUCUCU	(21-1)
	DECOY	uuugauuucaagacagagaga	AT3G17540.1 (685-705 of 1191 nt)
	MATCH	:::::.::::x.:::::::::
*	QUERY	AAACUGAAGUGUUGUCUCUCU	(21-1)
	DECOY	uuugacuuuaaaacagagaga	AT3G22700.1 (676-696 of 1017 nt)
	MATCH	::::::::.:x::::::::::
*	QUERY	AAACUGAAGUGUUGUCUCUCU	(21-1)
	DECOY	guucacuucaucacagagaga	AT3G33103.1 (194-214 of 814 nt)
	MATCH	x::x::::::.x:::::::::
*	QUERY	AAACUGAAGUGUUGUCUCUCU	(21-1)
	DECOY	uuugccucuaaaacagagaga	AT3G43686.1 (73-93 of 3228 nt)
	MATCH	::::x::x.:x::::::::::
*	QUERY	AAACUGAAGUGUUGUCUCUCU	(21-1)
	DECOY	uuugauuuuggaacagagaga	AT3G44120.1 (739-759 of 1419 nt)
	MATCH	:::::.::..x::::::::::
*	QUERY	AAACUGAAGUGUUGUCUCUCU	(21-1)
	DECOY	uuugauuauaaaacagagaga	AT4G04375.1 (671-691 of 1122 nt)
	MATCH	:::::.:x.:x::::::::::
*	QUERY	AAACUGAAGUGUUGUCUCUCU	(21-1)
	DECOY	uuugacaccauaacagagagc	AT4G33620.1 (793-813 of 2352 nt)
	MATCH	::::::xx::.:::::::::x
*	QUERY	AAACUGAAGUGUUGUCUCUCU	(21-1)
	DECOY	caugauuucagaacagagaga	AT5G03670.1 (1576-1596 of 1989 nt)
	MATCH	xx:::.::::x::::::::::
88. ath-miR860	UCAAUAGAUUGGACUAUGUAU (21 nt)
*	QUERY	UAUGUAUCAGG---UUAGAUAACU	(21-1)
	DECOY	auacauaguuggagaaucuauugg	AT5G41130.1 (550-573 of 2228 nt)
	MATCH	:::::::::.x :::::::::.
89. ath-miR861-5p	CCUUGGAGAAAUAUGCGUCAA (21 nt)
*	QUERY	AACUGCGUAUAAAGAGGUUCC	(21-1)
	DECOY	cugccgcagaccucuccaagg	AT3G32890.1 (2694-2714 of 2785 nt)
	MATCH	x::x::::x:xx:::::::::
*	QUERY	AACUGCGUAUA---AAGAGGUUCC	(21-1)
	DECOY	uuugcucauauguauucuccaagg	AT5G07520.1 (851-874 of 1058 nt)
	MATCH	::x.:x::::: ::::::::::
90. ath-miR862-5p	UCCAAUAGGUCGAGCAUGUGC (21 nt)
*	QUERY	CGUGUACGAGCUGGAUAACCU	(21-1)
	DECOY	acaaauggucagccuauugga	AT1G22860.1 (829-849 of 3294 nt)
	MATCH	x::x:::x::x.:::::::::
*	QUERY	CGUGUACGAGCUGGAUAACCU	(21-1)
	DECOY	ucacaggcuccuccuauuggu	AT3G61250.1 (1157-1177 of 1391 nt)
	MATCH	x::::x::::xx::::::::x
91. ath-miR863-3p	UUGAGAGCAACAAGACAUAAU (21 nt)
*	QUERY	UAAUACAGAAC-AACGAGAGUU	(21-1)
	DECOY	aaaaugucucgauugcucucaa	AT2G19180.1 (24-45 of 864 nt)
	MATCH	:xx::::::x: ::::::::::
*	QUERY	UAAUACAGAACAACGAGAGUU	(21-1)
	DECOY	auuaggucuuucugcucucau	AT2G32670.1 (1170-1190 of 1350 nt)
	MATCH	::::x:::::xx::::::::x
92. ath-miR864-3p	UAAAGUCAAUAAUACCUUGAAG (22 nt)
*	QUERY	GAAGUUCCAUAAUAACUGAAAU	(22-1)
	DECOY	cuucuugguaucauugacuuuu	AT4G05040.1 (542-563 of 2375 nt)
	MATCH	::::xx:::::x:::::::::x
*	QUERY	GAAGUUCCAUAAUAACUGAAAU	(22-1)
	DECOY	cuucuugguaucauugacuuuu	AT4G05040.2 (360-381 of 2193 nt)
	MATCH	::::xx:::::x:::::::::x
93. ath-miR865-3p	UUUUUCCUCAAAUUUAUCCAA (21 nt)
*	QUERY	AACCUAUUUAAACUCCUUUUU	(21-1)
	DECOY	uuggauggauaugaggaaaac	AT1G63250.1 (774-794 of 2612 nt)
	MATCH	::::::..::x:::::::::x
*	QUERY	AACCUAUUUAAACUCCUUUUU	(21-1)
	DECOY	uucgguaaauccgaggaaaaa	AT2G39000.1 (898-918 of 1020 nt)
	MATCH	::x:.:::::xx:::::::::
*	QUERY	AACCUAUUUAAACUCCUUUUU	(21-1)
	DECOY	uucgguaaauccgaggaaaaa	AT2G39000.2 (902-922 of 1024 nt)
	MATCH	::x:.:::::xx:::::::::
*	QUERY	AACCUAUUUAAACUCCUUUUU	(21-1)
	DECOY	uucgguaaauccgaggaaaaa	AT2G39000.3 (788-808 of 913 nt)
	MATCH	::x:.:::::xx:::::::::
*	QUERY	AACCUAUUUAAACUCCUUUUU	(21-1)
	DECOY	uuggauauaucugaggaaaag	AT3G10160.1 (790-810 of 2335 nt)
	MATCH	:::::::x::x:::::::::.
*	QUERY	AACCUAUUUAAACUCCUUUUU	(21-1)
	DECOY	uugggaaaaugagaggaaaaa	AT3G54260.1 (350-370 of 1245 nt)
	MATCH	::::.x::::xx:::::::::
94. ath-miR865-5p	AUGAAUUUGGAUCUAAUUGAG (21 nt)
*	QUERY	GAGUUAAUCUAGGUUUAAGUA	(21-1)
	DECOY	gucaguuaggaccaaauucau	AT5G07140.1 (1043-1063 of 2200 nt)
	MATCH	x:::.::::.x::::::::::
95. ath-miR866-3p	ACAAAAUCCGUCUUUGAAGA (20 nt)
*	QUERY	AGAAGUUUCU-----GCCUAAAACA	(20-1)
	DECOY	ucuucaaaggguuuuuggauuuugu	AT1G02570.1 (1184-1208 of 1296 nt)
	MATCH	:::::::::. .:::::::::
*	QUERY	AGAAGUUUCUGCCUAAAACA	(20-1)
	DECOY	acuuaaaagcaggauuuugg	AT1G37095.1 (279-298 of 603 nt)
	MATCH	x:::x::::xx::::::::x
*	QUERY	AGAAGUUUCUGCCUAAAACA	(20-1)
	DECOY	uauucacaaccggauuuugu	AT1G68480.1 (1197-1216 of 1224 nt)
	MATCH	:x::::x:xx::::::::::
*	QUERY	AGAAGUUUCUGCCUAAAACA	(20-1)
	DECOY	uguucgaauucggauuuugu	AT3G49170.1 (536-555 of 2606 nt)
	MATCH	:x:::.::xx::::::::::
*	QUERY	AGAAGUUUCUGCCUAAAACA	(20-1)
	DECOY	ccuucccagguggauuuugu	AT3G58210.1 (580-599 of 1196 nt)
	MATCH	x::::xx::..:::::::::
*	QUERY	AGAAGUUUCUGCCUAAAACA	(20-1)
	DECOY	ucuucaauuccggauuuuga	AT3G61790.1 (178-197 of 1407 nt)
	MATCH	:::::::xxx:::::::::x
*	QUERY	AGAAGUUUCU--GCCUAAAACA	(20-1)
	DECOY	uaaucaaggaaguggauuuugu	AT4G30074.1 (351-372 of 527 nt)
	MATCH	:xx::::.:: .:::::::::
*	QUERY	AGAAGUUUCUGCCUAAAACA	(20-1)
	DECOY	ccuccaaagguggauuuugc	AT5G54310.1 (871-890 of 1866 nt)
	MATCH	x::x:::::..::::::::x
96. ath-miR866-5p	UCAAGGAACGGAUUUUGUUAA (21 nt)
*	QUERY	AAUUGUUUUAGGCAAGGAACU	(21-1)
	DECOY	ucaagaaaauuaguuccuugu	AT1G68670.1 (563-583 of 1583 nt)
	MATCH	:x::x:::::.x::::::::x
*	QUERY	AAUUGUUUUAGGCAAGGAACU	(21-1)
	DECOY	ucagcaaaauuuguuccuugu	AT4G23340.1 (146-166 of 1241 nt)
	MATCH	:x:.::::::..::::::::x
*	QUERY	AAUUGUUUUAGGCAAGGAACU	(21-1)
	DECOY	ucagcaaaauuuguuccuugu	AT4G23340.2 (100-120 of 1250 nt)
	MATCH	:x:.::::::..::::::::x
97. ath-miR867	UUGAACAUGGUUUAUUAGGAA (21 nt)
*	QUERY	AAGGAUUAUUU-GGUACAAGUU	(21-1)
	DECOY	auccucauaacuccauguucaa	AT4G38030.1 (677-698 of 2137 nt)
	MATCH	x::::x::::x ::::::::::
98. ath-miR868	CUUCUUAAGUGCUGAUAAUGC (21 nt)
*	QUERY	CGUAAUAGUCGUGAAUUCUUC	(21-1)
	DECOY	gaaauaucagggcuuaagaag	AT3G02630.1 (1309-1329 of 1671 nt)
	MATCH	:x:x::::::x.:::::::::
99. ath-miR869.1	AUUGGUUCAAUUCUGGUGUUG (21 nt)
*	QUERY	GUUGUGGUCUUAACUUGGUUA	(21-1)
	DECOY	aaacaacggaccugaaccaau	AT2G36470.1 (955-975 of 1629 nt)
	MATCH	x::::x:.::xx:::::::::
*	QUERY	GUUGUGGUCUUAACUUGGUUA	(21-1)
	DECOY	gaacacaagagcugaaccaag	AT3G21180.1 (2245-2265 of 3771 nt)
	MATCH	x:::::x:::.x::::::::x
*	QUERY	GUUGUGGUCUUAACUUGGUUA	(21-1)
	DECOY	uaucaccaaauuugaaccaau	AT5G50100.1 (543-563 of 977 nt)
	MATCH	.:x:::::x:x::::::::::
100. ath-miR869.2	UCUGGUGUUGAGAUAGUUGAC (21 nt)
*	QUERY	CAGUUGAUAGAGUUGUGGUCU	(21-1)
	DECOY	guccacuagugcaacaccaga	AT2G27090.1 (396-416 of 2679 nt)
	MATCH	:::x::::x.x::::::::::
101. ath-miR870	UAAUUUGGUGUUUCUUCGAUC (21 nt)
*	QUERY	CUAGCUUCUUUGUGGUUUAAU	(21-1)
	DECOY	gaaccaagaugcaccaaauua	AT3G18100.1 (2634-2654 of 2655 nt)
	MATCH	::x:x::::x.::::::::::
*	QUERY	CUAGCUUCUUUGUGGUUUAAU	(21-1)
	DECOY	gaaccaagaugcaccaaauua	AT3G18100.2 (2564-2584 of 2585 nt)
	MATCH	::x:x::::x.::::::::::
*	QUERY	CUAGCUUCUUUGUGGUUUAAU	(21-1)
	DECOY	cuucgaagaagaaccaaauug	AT4G02530.1 (86-106 of 869 nt)
	MATCH	xx::::::::.x::::::::.
*	QUERY	CUAGCUUCUUUGUGGUUUAAU	(21-1)
	DECOY	gguccaagaacaaccaaauuc	AT4G06573.1 (683-703 of 1908 nt)
	MATCH	:.::x:::::xx::::::::x
For each unique miRNA sequence, the columns are miRNA ID (random if multiple loci encodes the same sequence), sequence (5’ – 3’), and all other miRNA IDs if they share the same sequence. For each predicted decoy, there are three rows listing (1) the query miRNA sequence (3’ – 5’), (2) predicted decoy site sequence and cDNA ID, decoy site coordinates of the overall cDNA length for the decoy, and (…
